# Supplementary material for: The Interactive Effect of Genetic and Epigenetic Variations in FKBP5 and ApoE Genes on Anxiety and Brain EEG Parameters
Source: Genes (Basel). 2022 Jan 18;13(2):164. doi: 10.3390/genes13020164 (PMC8872390; doi:10.3390/genes13020164)
Supplement: Supplementary file 1 [file genes-13-00164-s001.zip]

Archive with 1 entries (1 files):
- genes-1528831-supplementary.pdf
